# Supplementary material for: cAMP-dependent regulation of HCN4 controls the tonic entrainment process in sinoatrial node pacemaker cells
Source: Nat Commun. 2020 Nov 3;11:5555. doi: 10.1038/s41467-020-19304-9 (PMC7641277; doi:10.1038/s41467-020-19304-9)
Supplement: Supplementary file 3 — Supplementary Data 1 [file 41467_2020_19304_MOESM3_ESM.xlsx]

## Sheet: Supplementary Data 1
	Supplementary Data 1a, HEK 293 cells, conventional patch clamp
	Parameter	WT w/o cAMP			n (cells)	WT cAMP			n (cells)	HCN4FEA w/o cAMP			n (cells)	HCN4FEA cAMP			n (cells)	HCN4F w/o cAMP			n (cells)	HCN4EA w/o cAMP			n (cells)	HCN4EA cAMP			n (cells)
	V0.5 at HP of -40mV[mV]	-96.5	±	1.7	6	-76.1	±	3.8	5	-87.2	±	3	7	-86.9	±	2.1	9	-89.4	±	4.5	7	-97.3	±	2.4	6	-95.1	±	2	8
	V0.5 at HP of -55mV[mV]	-100.1	±	1.9	8	-82.1	±	2,8	11	-86.8	±	2.1	15	-90.3	±	2.3	10
	V0.5 at HP of -65mV[mV]	-90.7	±	4	12	-62	±	2.8	12	-81.5	±	2	10	-83.1	±	2.5	7
	V0.5 at HP of -75mV[mV]	-77.6	±	3.1	10	-51.3	±	1.7	13	-71	±	4	9	-72.6	±	1.9	11
	tactivation, -110mV [s]	3.50649	±	0.512858	9	1.26995	±	0.144513	8	2.49742	±	0.230558	8	2.76909	±	0.552198	6
	tactivation, -120mV [s]	1.51009	±	0.0997827	9	0.715743	±	0.0846297	8	1.06157	±	0.0838987	8	1.11396	±	0.132558	6
	tactivation, -130mV [s]	0.758611	±	0.0370584	9	0.395623	±	0.0374208	8	0.562787	±	0.041993	8	0.559247	±	0.0491344	6
	tactivation, -140mV [s]	0.423952	±	0.0137209	9	0.236358	±	0.0228886	8	0.330543	±	0.0269078	8	0.309121	±	0.0215958	6
	tdeactivation, -30mV [s]	0.707349	±	0.0632294	16	1.29376	±	0.137601	18	1.17874	±	0.130113	22	1.28345	±	0.15772	23
	tdeactivation, -40mV [s]	1.27817	±	0.131944	16	3.43929	±	0.320459	18	1.92734	±	0.260119	21	2.05007	±	0.278747	23
	tdeactivation, -50mV [s]	2.59668	±	0.456047	15	5.66955	±	0.437748	17	3.56497	±	0.569538	20	4.37305	±	0.711335	23
	tdeactivation, -60mV [s]	7.93009	±	1.60631	15	13.5632	±	2.2418	17	10.7028	±	1.49374	20	9.14186	±	0.940613	23
	Supplementary Data 1b, Isolated SAN cells, whole-cell
	Parameter	WT w/o cAMP			n (cells)	WT cAMP			n (cells)	HCN4FEA w/o cAMP			n (cells)	HCN4FEA cAMP			n (cells)
	CD-140mV [-pA/pF]	13.58	±	2.74	9	21.17	±	2.96	12	14.61	±	2.15	8	16.26	±	2.08	15
	t1-140mV [s]	1.467	±	0.172	9	0.905	±	0.115	12	1.403	±	0.261	8	1.672	±	0.303	15
	t2-140mV [s]	0.132	±	0.009	9	0.137	±	0.008	12	0.147	±	0.021	8	0.131	±	0.01	15
	V0.5 [mV]	-115.16	±	2.22	8	-99.23	±	1.97	8	-107.08	±	1.89	16	-109.78	±	0.93	4
	k [pA/mV]	16.19	±	1.34	8	12.95	±	4.08	8	14.61	±	2.61	16	13.72	±	0.5	4
	Supplementary Data 1c, Isolated SAN cells, perforated-patch
	Parameter	WT			n (cells)	HCN4FEA			n (cells)
	V0.5 [mV]	-103.14	±	1.51	7	-99.49	±	2.16	9
	parameter	statistical test		versus				p value		significance level
	V0.5 at different HP	2-way ANOVA		Genotype (HCN4 vs HCN4FEA)				0.04854		*
				HP (-55mV vs -65mV vs -75mV)				8.9908e-12		***
				Interaction (genotype and HP)				0.14396		ns
		Holm's-Sidak		WT -55 mV		WT -65 mV		0.0008005		***
				WT -55 mV		WT -75 mV		2.8983e-10		***
				WT -65 mV		WT -75 mV		0.00034803		***
				WT -55 mV		HCN4FEA -55mV		0.70568		ns
				WT -55 mV		HCN4FEA -65 mV		0.07657		ns
				WT -55 mV		HCN4FEA -75 mV		2.3914e-05		***
				WT -65 mV		HCN4FEA -55mV		0.0013		**
				WT -65 mV		HCN4FEA -65 mV		0.14961		ns
				WT -65 mV		HCN4FEA -75 mV		0.24775		ns
				WT -75 mV		HCN4FEA -55mV		1.722e-10		***
				WT -75 mV		HCN4FEA -65 mV		4.6479e-06		***
				WT -75 mV		HCN4FEA -75 mV		0.01974		ns
				HCN4FEA -55mV		HCN4FEA -65 mV		0.12853		ns
				HCN4FEA -55mV		HCN4FEA -75 mV		3.3555e-05		***
				HCN4FEA -65 mV		HCN4FEA -75 mV		0.01532		ns
	tactivation HEK293 whole-cell	3-way ANOVA		Genotype x Drug				7.38857e-06		***
				Drug x Potential				0.01358		*
				Genotype x Drug x Potential				0.000352133		***
		Holm's-Sidak		WT w/o cAMP		WT cAMP		2.69047e-10		***
				WT w/o cAMP		HCN4FEA w/o cAMP		0.000954454		***
				WT w/o cAMP		HCN4FEA cAMP		0.01075		*
				WT cAMP		HCN4FEA w/o cAMP		0.000755767		***
				WT cAMP		HCN4FEA cAMP		0.000303294		***
				HCN4FEA w/o cAMP		HCN4FEA cAMP		0.6018		ns
	tdeactivation HEK293 whole-cell	3-way ANOVA		Genotype x Drug				0.000399176		***
				Drug x Potential				0.44232		ns
				Genotype x Drug x Potential				0.03097		*
		Holm's-Sidak		WT w/o cAMP		WT cAMP		4.85368e-06		***
				WT w/o cAMP		HCN4FEA w/o cAMP		0.04087		ns
				WT w/o cAMP		HCN4FEA cAMP		0.06219		ns
				WT cAMP		HCN4FEA w/o cAMP		0.00426		**
				WT cAMP		HCN4FEA cAMP		0.00161		**
				HCN4FEA w/o cAMP		HCN4FEA cAMP		0.80569		ns
	CD-140mV SAN whole-cell	two-sided t-test		WT w/o cAMP		WT cAMP		0.7755		ns
				HCN4FEA w/o cAMP		HCN4FEA cAMP		0.1757		ns
	t1-140mV SAN whole-cell	Mann-Whitney-U		WT w/o cAMP		WT cAMP		0.00929		*
				HCN4FEA w/o cAMP		HCN4FEA cAMP		0.87464		ns
	t2-140mV SAN whole-cell	Mann-Whitney-U		WT w/o cAMP		WT cAMP		0.70209		ns
				HCN4FEA w/o cAMP		HCN4FEA cAMP		0.77633		ns
	V0.5 SAN whole-cell	2-way ANOVA		Genotype (WT vs HCN4FEA)				0.61706		ns
				Drug (w/o cAMP vs cAMP)				0.01091		*
				Interaction (genotype and drug)				0.00061		***
		Holm's-Sidak		WT w/o cAMP		WT cAMP		3e-05		***
				WT w/o cAMP		HCN4FEA w/o cAMP		0.00745		**
				WT w/o cAMP		HCN4FEA cAMP		0.18774		ns
				HCN4FEA w/o cAMP		HCN4FEA cAMP		0.46534		ns
				HCN4FEA w/o cAMP		WT cAMP		0.00907		**
				WT cAMP		HCN4FEA cAMP		0.01274		*
	k SAN whole-cell	2-way ANOVA		Genotype (WT vs HCN4FEA)				0.73647		ns
				Drug (w/o cAMP vs cAMP)				0.09188		ns
				Interaction (genotype and drug)				0.33142		ns
	V0.5 SAN perforated-patch	two-sided t-test		WT		HCN4FEA		0.2126		ns
