# Supplementary material for: cAMP-dependent regulation of HCN4 controls the tonic entrainment process in sinoatrial node pacemaker cells
Source: Nat Commun. 2020 Nov 3;11:5555. doi: 10.1038/s41467-020-19304-9 (PMC7641277; doi:10.1038/s41467-020-19304-9)
Supplement: Supplementary file 4 — Supplementary Data 2 [file 41467_2020_19304_MOESM4_ESM.xlsx]

## Sheet: Supplementary Data 2
	Supplementary Data 2a, Body weights and Mendelian ratios
	Parameter	WT			n (animals)	HCN4FEA			n (animals)	HZ			n (animals)	two-sided t-test	p-value
	body weight at birth [g]	9.27	±	0.47	11	9.05	±	0.92	21					ns	0.4548
	Mendelian ratio [%]	22.58	±	3.17	45	25.26	±	3.1	45	52.16	±	4.68	45
	Supplementary Data 2b, Echocardiographic parameters, male mice
	Parameter	WT			n (animals)	HCN4FEA			n (animals)	two-sided t-test, Holm-Bonferroni	p-value
	IVSd [mm]	0.8	±	0.04	12	0.75	±	0.03	11	ns	0.2286
	IVSs [mm]	1.14	±	0.03	12	1.05	±	0.04	11	ns	0.0578
	LVIDd [mm]	4.31	±	0.1	12	4.38	±	0.11	11	ns	0.6289
	LVIDs [mm]	2.97	±	0.1	12	3.21	±	0.12	11	ns	0.1463
	LVPWd [mm]	0.87	±	0.06	12	0.81	±	0.04	11	ns	0.3875
	LVPWs [mm]	1.08	±	0.08	12	1.03	±	0.04	11	ns	0.6095
	LV mass [mg]	142.58	±	8.76	12	134.1	±	10.35	11	ns	0.5364
	EF [%] M-Mode	58.85	±	1.67	12	51.94	±	2.92	11	ns	0.0482
	FS [%] M-Mode	31.04	±	1.15	12	26.73	±	1.93	11	ns	0.064
	CO [mL/min]	15.81	±	1.7	12	9.6	±	0.47	11	*	0.0027
	SV [µl]	34.54	±	3.45	12	32.3	±	2.94	11	ns	0.6288
	HR [bpm]	458.2	±	19.81	12	315.09	±	24.94	11	**	0.0002
	Supplementary Data 2c, Sirius Red-Fast Green-staining, male mice
	Parameter	WT			n (SANs)	HCN4FEA			n (SANs)	two-sided t-test	p-value
	Fibrosis head [%]	12.45	±	1.99	7	16.39	±	4.75	7	ns	0.4596
	Fibrosis body [%]	33.51	±	5.53	7	30.11	±	3.97	7	ns	0.6268
	Fibrosis tail [%]	33.31	±	5.92	7	31.09	±	8.27	6	ns	0.8274
	Supplementary Data 2d, qRT-PCR (ALAS), male mice
	Parameter	WT			n (SANs)	HCN4FEA			n (SANs)	two-sided t-test	p-value
	HCN1	0.482	±	0.104	6	0.405	±	0.092	6	ns	0.5921
	HCN2	0.088	±	0.025	6	0.101	±	0.023	6	ns	0.7102
	HCN4	1.061	±	0.162	6	1.114	±	0.213	6	ns	0.8468
	Supplementary Data 2e, HCN1 to HCN4 protein distribution SAN cross sections, male mice
	Parameter	WT			n (SANs)	HCN4FEA			n (SANs)	two-sided t-test	p-value
	area(HCN1/HCN4)head [%]	55.27	±	11.14	3	77.24	±	6.33	3	ns	0.1616
	area(HCN1/HCN4)body [%]	25.38	±	4.74	3	40.9	±	9.94	3	ns	0.2315
	area(HCN1/HCN4)tail [%]	19.08	±	3.79	3	27.85	±	11.48	3	ns	0.5084
