# Supplementary material for: cAMP-dependent regulation of HCN4 controls the tonic entrainment process in sinoatrial node pacemaker cells
Source: Nat Commun. 2020 Nov 3;11:5555. doi: 10.1038/s41467-020-19304-9 (PMC7641277; doi:10.1038/s41467-020-19304-9)
Supplement: Supplementary file 5 — Supplementary Data 3 [file 41467_2020_19304_MOESM5_ESM.xlsx]

## Sheet: Supplementary Data 3
	Supplementary Data 3a, mRNA microarray – upregulated genes, male mice						Supplementary Data. 3b, mRNA microarray - data for ion channels, male mice
	Gene symbol	Gene assignment	Accession number	p-value	Fold-change		Gene Symbol	Accesion number	WT1	WT 2	WT 3	HCN4FEA 1	HCN4FEA 2	HCN4FEA 3
	Rab6b	member RAS oncogene family	NM_173781	0.034	2.94		HCN channels
	Tnnt3	troponin T3, skeletal, fast	NM_001163664	0.036	2.667		Hcn1	NM_010408	6.58563	6.92002	5.76597	7.1447	6.42863	6.42775
	Rab6b	member RAS oncogene family	NM_173781	0.018	2.488		Hcn2	NM_008226	3.50859	3.55543	3.54897	4.86456	3.73387	3.77308
	Gm11128	predicted gene 11128	ENSMUST00000174143	0.044	2.435		Hcn3	ENSMUST00000029686	1.90957	1.67323	1.67235	1.74192	1.6427	2.17573
	Tmem196	transmembrane protein 196	NM_001160385	0.037	2.373		Hcn4	NM_001081192	5.04188	6.33435	6.02836	6.51378	5.70729	6.04601
	LOC100862248	uncharacterized LOC100862248	XR_140679	0.008	2.11		Calcium channels
	Ahsg	alpha-2-HS-glycoprotein	NM_013465	0.005	2.059		Cacna1a	NM_007578	3.15052	2.58988	2.63234	2.76831	2.52694	2.72348
	Gm13152	Gm13152	ENSMUST00000063704	0.033	1.95		Cacna1b	ENSMUST00000070864	1.69922	1.71146	1.56269	1.36538	1.41112	2.32614
	Rspo3	R-spondin 3 homolog (Xenopus laevis)	NM_028351	0.027	1.872		Cacna1c	NM_009781	6.72521	6.58091	6.22808	6.50102	6.40822	6.23648
	Kif5c	kinesin family member 5C	NM_008449	0.037	1.844		Cacna1d	NM_028981	5.58798	5.93098	5.52004	5.49712	5.5239	5.00464
	Rps13	ribosomal protein S13	NM_026533	0.038	1.836		Cacna1e	NM_009782	1.40821	1.51438	1.41519	1.32139	1.50627	1.53975
	Coch	coagulation factor C homolog (Limulus polyphemus)	NM_007728	0.031	1.831		Cacna1f	NM_019582	1.54655	1.30747	1.46224	1.29005	1.38242	1.41963
	H2-Q10	histocompatibility 2, Q region locus 10	ENSMUST00000040279	0.03	1.792		Cacna1g	NM_009783	4.273	5.06898	4.96598	5.61884	5.03833	5.05908
	Pstpip1	proline-serine-threonine phosphatase-interacting protein	NM_011193	0.034	1.763		Cacna1h	NM_021415	3.52188	6.01538	6.06476	4.95522	6.87053	4.25064
	Cldn23	claudin 23	NM_027998	0.019	1.757		Cacna1i	NM_001044308	1.08506	1.42013	1.24785	1.23112	1.17811	1.13845
	Peg12	paternally expressed 12	NM_013788	0.013	1.749		Cacna1s	ENSMUST00000112068	2.02482	1.84612	1.97896	1.99396	2.01031	1.78135
	Pdap1	PDGFA associated protein 1	NM_001033313	0.008	1.724		Cacna2d1	NM_001110843	6.10763	6.25666	6.1423	6.35486	6.28583	6.24743
	Adamtsl2	ADAMTS-like 2	ENSMUST00000091233	0.003	1.724		Cacna2d2	ENSMUST00000168532	7.08919	7.43443	7.07737	7.57345	7.27063	7.29074
	1700018L24Rik	RIKEN cDNA 1700018L24 gene	ENSMUST00000033909	0.007	1.713		Cacna2d3	NM_009785	3.46127	3.16082	3.52326	3.53748	3.77443	3.29234
	Acot7	acyl-CoA thioesterase 7	NM_001146057	0.014	1.712		Cacna2d4	NM_001033382	1.40065	1.62805	1.37925	1.54663	1.60503	1.36965
	Gm16023	predicted gene 16023	NR_040441	0.039	1.706		Cacnb1	NM_031173	3.12033	3.07727	3.33599	3.35732	3.36677	3.32935
	Acta1	actin, alpha 1, skeletal muscle	NM_009606	0.016	1.705		Cacnb2	NM_023116	6.53836	6.7816	6.42056	6.71398	6.8023	6.44367
	A2m	alpha-2-macroglobulin	NM_175628	0.015	1.69		Cacnb2	ENSMUST00000137746	4.38003	4.50763	3.82803	3.59355	3.81039	3.332
	Epyc	epiphycan	ENSMUST00000105285	0.018	1.688		Cacnb3	NM_007581	2.30878	2.55604	2.83953	2.58935	2.99478	2.77094
	Gpr173	G-protein coupled receptor 173	ENSMUST00000070316	0.005	1.679		Cacnb4	NM_001037099	2.33511	2.22538	2.56119	2.46119	2.60532	3.26158
	Efhd2	EF hand domain containing 2	NM_025994	0.007	1.672		Cacnb4	ENSMUST00000078324	1.90303	1.77724	1.7321	1.62349	1.27552	1.83956
	8430408G22Rik	RIKEN cDNA 8430408G22 gene	NM_145980	0.038	1.664		Cacng1	ENSMUST00000021065	1.16317	1.45408	1.24886	1.27524	1.11072	1.2674
	Vps8	vacuolar protein sorting 8 homolog (S. cerevisiae)	NM_001081366	0.004	1.66		Cacng2	ENSMUST00000019290	1.48592	1.52802	1.50955	1.644	1.50339	1.55211
	Calml4	calmodulin-like 4	NM_138304	0.01	1.656		Cacng2	ENSMUST00000019290	1.56647	1.57368	1.44949	1.4677	1.52129	1.68397
	Cfi	complement component factor i	NM_007686	0.023	1.655		Cacng3	NM_019430	1.43319	1.3276	1.24853	1.32894	1.38702	1.67026
	Coq4	coenzyme Q4 homolog (yeast)	NM_178693	0.002	1.647		Cacng4	ENSMUST00000021066	1.87817	1.49694	1.77315	1.67524	1.51959	1.56725
	Pamr1	peptidase domain containing associated with muscle regeneration 1	NM_173749	0.02	1.643		Cacng5	NM_001199301	1.85585	1.64554	1.86952	1.69003	1.85352	2.2138
	Baiap2	brain-specific angiogenesis inhibitor 1-associated prot	ENSMUST00000026436	0.032	1.642		Cacng6	ENSMUST00000108647	1.4803	1.51278	1.28884	1.34484	1.3349	1.37335
	Fam81a	family with sequence similarity 81, member A	BC025646	0.035	1.63		Cacng7	NM_133189	3.26199	3.46293	3.68707	2.77429	3.35594	3.76362
	Fbxl8	F-box and leucine-rich repeat protein 8	NM_015821	0.003	1.62		Cacng8	NM_133190	0.968381	1.51197	1.16914	1.10886	1.33642	1.24749
	Hist2h2be	histone cluster 2, H2be	NM_178214	0.018	1.618		Sodium channels
	Prr15	proline rich 15	NM_030024	0.029	1.617		Nalcn	NM_177393	2.01815	1.75265	1.85515	1.91413	2.00662	2.96541
	Frrs1	ferric-chelate reductase 1	NM_001113478	0.004	1.612		Sclt1	NM_001081411	3.58903	3.60611	3.88203	3.72392	3.84143	3.44207
	Mall	T cell differentiation protein-like	NM_145532	0.031	1.609		Scn10a	NM_001205321	1.58259	1.71696	1.69573	1.49427	1.61563	1.57117
	Ttc9	tetratricopeptide repeat domain 9	NM_001033149	0.024	1.596		Scn11a	NM_011887	1.46845	1.56851	1.29528	1.19147	1.47237	1.62856
	Ace	angiotensin I converting enzyme (peptidyl-dipeptidase A) 1	NM_207624	0.028	1.592		Scn1a	NM_018733	1.32358	1.17898	1.44153	1.04946	1.352	1.51332
	9430008C03Rik	RIKEN cDNA 9430008C03 gene	AK133696	0.038	1.589		Scn1b	NM_011322	5.20131	5.21263	5.50922	5.14942	5.1784	6.05857
	Med11	mediator of RNA polymerase II transcription, subunit 11	ENSMUST00000019067	0.017	1.588		Scn2a1	ENSMUST00000028377	2.18689	2.08216	2.10994	1.68711	2.13164	2.32802
	Rabl5	member of RAS oncogene family-like 5	NM_026073	0.011	1.584		Scn2b	NM_001014761	2.42303	1.84965	1.57726	1.56903	1.66137	1.97815
	Cda	cytidine deaminase	ENSMUST00000030535	0.05	1.572		Scn3a	NM_018732	2.49176	1.9436	1.86382	2.17585	2.31271	3.00236
	Fam26e	family with sequence similarity 26, member E	NM_178908	0.023	1.57		Scn3b	NM_153522	3.22173	2.66971	3.04784	3.00386	2.42569	3.75977
	Fam72a	family with sequence similarity 72, member A	BC090647	0.024	1.568		Scn4a	NM_133199	3.53488	3.16927	3.51621	3.6429	3.7749	3.14558
	Enpp3	ectonucleotide pyrophosphatase/phosphodiesterase 3	NM_134005	0.016	1.562		Scn4a	ENSMUST00000174877	2.07206	1.74838	1.88904	1.54799	1.84607	1.61819
	Amacr	alpha-methylacyl-CoA racemase	NM_008537	0.015	1.562		Scn4b	ENSMUST00000060125	1.90132	2.17386	1.94575	1.7677	1.98031	1.6186
	Il27ra	interleukin 27 receptor, alpha	NM_016671	0.024	1.561		Scn5a	NM_021544	6.25127	5.9038	6.15483	6.08388	5.39436	5.4211
	Tfec	transcription factor EC	NM_031198	0.013	1.557		Scn7a	NM_009135	7.66343	7.67028	7.25595	7.47137	7.50914	7.71486
	Galntl2	UDP-N-acetyl-alpha-D-galactosamine	ENSMUST00000022460	0.003	1.556		Scn8a	NM_001077499	1.05724	1.05021	1.05434	0.955253	1.39468	1.10383
	Vps37c	vacuolar protein sorting 37C (yeast)	NM_181403	0.001	1.555		Scn9a	NM_018852	1.37341	1.45038	1.75182	1.42766	1.61548	1.30859
	Aspn	asporin	NM_025711	0.008	1.555		Scn9a	NM_018852	1.95834	2.24218	1.45625	1.46948	1.62519	2.50737
	Trem2	triggering receptor expressed on myeloid cells 2	NM_031254	0.011	1.548		Scnm1	NM_027013	7.42695	7.20621	7.21318	7.61984	7.37885	7.39092
	Ctla2a	cytotoxic T lymphocyte-associated protein 2 alpha	NM_007796	0.014	1.539		Scnn1a	NM_011324	2.10428	2.58533	2.70104	2.78396	2.56143	2.66871
	E330010L02Rik	RIKEN cDNA E330010L02 gene	XR_142372	0.014	1.538		Scnn1b	NM_011325	1.27464	1.43227	1.5931	1.4623	1.28965	1.4326
	Gem	GTP binding protein (gene overexpressed in skeletal muscle)	NM_010276	0.018	1.537		Scnn1g	NM_011326	1.12573	1.50708	1.21753	1.36758	1.31246	1.1913
	3632451O06Rik	RIKEN cDNA 3632451O06 gene	BC023359	0.012	1.537		Potassium channels
	Dcps	decapping enzyme, scavenger	ENSMUST00000034539	0.02	1.536		Kcna1	NM_010595	4.78332	4.86846	4.55439	4.2839	4.41694	4.35768
	Glt8d2	glycosyltransferase 8 domain containing 2	NM_029102	0.009	1.532		Kcna10	ENSMUST00000055064	1.61358	1.84972	1.70509	1.33052	1.55257	1.65294
	Aass	aminoadipate-semialdehyde synthase	NM_013930	0.033	1.532		Kcna2	NM_008417	3.90373	3.53296	4.04427	3.4347	3.59836	3.67388
	Spon1	spondin 1, (f-spondin) extracellular matrix protein	NM_145584	0.04	1.531		Kcna3	NM_008418	2.49929	2.2427	2.36095	2.43791	2.444	2.19389
	Eif1a	eukaryotic translation initiation factor 1A	NM_010120	0.045	1.531		Kcna4	NM_021275	3.83939	4.00274	3.87448	4.59224	3.95844	3.98652
	Ctgf	connective tissue growth factor	NM_010217	0.019	1.53		Kcna4	BC109014	8.7058	8.31986	8.38261	8.2752	8.19089	8.15666
	F2rl1	coagulation factor II (thrombin) receptor-like 1	NM_007974	0.021	1.528		Kcna5	NM_145983	2.59097	2.76193	3.31077	3.07979	3.19208	3.02362
	Chrdl2	chordin-like 2	NM_133709	0.007	1.527		Kcna6	NM_013568	2.80568	2.44822	2.40741	2.67687	2.60223	2.45555
	Slfn2	schlafen 2	NM_011408	0.039	1.526		Kcna6	NM_013568	2.76248	2.14871	2.44761	1.88261	1.80853	2.52074
	Ereg	epiregulin	NM_007950	0.04	1.525		Kcna7	NM_010596	2.13976	2.11192	2.65724	2.52984	2.13933	2.40158
	Cebpd	enhancer binding protein (C/EBP), delta	NM_007679	0.029	1.52		Kcnab1	ENSMUST00000049230	1.60312	1.57396	1.54058	1.61247	1.52745	1.73986
	Tnfrsf1b	tumor necrosis factor receptor superfamily, member 1b	NM_011610	0.037	1.516		Kcnab2	ENSMUST00000160884	1.74641	1.21083	1.59309	1.26013	1.03419	2.11374
	Tuba3b	tubulin, alpha 3B	ENSMUST00000087445	0.05	1.516		Kcnab3	NM_010599	1.92221	1.96012	1.45576	1.9804	2.22869	1.36035
	2810405K02Rik	RIKEN cDNA 2810405K02 gene	NM_025582	0.011	1.512		Kcnab3	NM_010599	1.52854	1.60936	1.49663	1.41106	1.56036	1.11338
	Inmt	indolethylamine N-methyltransferase	ENSMUST00000003569	0	1.509		Kcnb1	NM_008420	2.18001	2.23354	2.35683	1.86615	2.18991	2.22254
	A4galt	alpha 1,4-galactosyltransferase	NM_001170954	0.036	1.508		Kcnb1	NM_008420	2.8239	3.15918	2.81474	2.88572	2.85984	2.5917
	P4ha3	procollagen-proline, 2-oxoglutarate 4-dioxygenase	NM_177161	0.028	1.505		Kcnb2	NM_001098528	1.77426	1.5735	1.6574	1.71097	1.80459	2.37014
	mRNA microarray – downregulated genes, male mice						Kcnc1	NM_001112739	1.38481	1.42696	1.28555	1.35437	1.47798	1.52231
	Gene symbol	Gene assignment	Accession number	p-value	Fold-change		Kcnc2	NM_001025581	2.19445	1.88205	1.51685	1.60191	1.38579	2.08678
	BC051628	cDNA sequence BC051628	BC051628	0.001	-1.505		Kcnc3	ENSMUST00000107907	2.80083	2.48795	2.91372	2.99463	2.88675	2.95454
	Klk1b24	kallikrein 1-related peptidase b24	NM_010643	0.035	-1.509		Kcnc4	NM_145922	4.05196	3.62647	3.40032	3.09087	3.22268	4.60233
	Vmn1r217	NM_134239 // Vmn1r217 // vomeronasal 1 receptor 217	NM_134239	0.027	-1.518		Kcnd1	ENSMUST00000009875	1.8809	2.20213	2.03309	1.76389	1.96698	2.28006
	Mir150	microRNA 150	NR_029560	0.042	-1.518		Kcnd2	ENSMUST00000081542	5.43797	4.90841	5.22605	5.22875	5.12529	4.06385
	Prnd	prion protein dublet	NM_023043	0.048	-1.519		Kcnd3	NM_001039347	2.58595	2.74331	2.67534	2.24584	3.15422	2.66675
	Mks1	Meckel syndrome, type 1	ENSMUST00000038196	0.015	-1.522		Kcne1	NM_008424	2.122	2.1726	2.21732	2.95468	2.32776	2.09255
	Gm6402	NR_030688 // Gm6402 // ribosomal protein S17 pseudogene	NR_030688	0.031	-1.523		Kcne1l	NM_021487	2.23213	1.85706	2.05154	1.97603	2.05753	1.82704
	B130024G19Rik	RIKEN cDNA B130024G19 gene	NR_045850	0.03	-1.523		Kcne2	NM_134110	1.50333	1.27984	1.07284	1.5053	1.10254	1.02909
	Agphd1	aminoglycoside phosphotransferase domain containing 1	NM_177351	0.004	-1.529		Kcne3	NM_001190870	1.87566	2.18152	1.99666	1.87834	1.69791	1.54381
	Bcl6b	B cell CLL/lymphoma 6, member B	NM_007528	0.007	-1.536		Kcne4	NM_021342	2.46979	1.63693	1.91878	2.32316	2.15112	2.17233
	4930473A06Rik	RIKEN cDNA 4930473A06 gene	NM_001081012	0.016	-1.538		Kcnf1	NM_201531	1.57801	1.51111	1.98597	1.85876	1.71305	1.37553
	Gm9736	predicted gene 9736	XM_003085693	0.046	-1.539		Kcng1	ENSMUST00000109191	1.73275	1.92664	1.83427	1.86818	1.76711	1.78014
	Bglap-rs1	bone gamma-carboxyglutamate protein, related sequence	ENSMUST00000107543	0.026	-1.545		Kcng2	NM_001190373	4.39159	4.44455	4.30084	4.65571	4.61682	4.49138
	Snord22	small nucleolar RNA, C/D box 22	NR_004445	0.008	-1.547		Kcng3	NM_153512	1.43244	1.36344	1.4994	1.24588	1.3691	1.56761
	Stxbp3b	syntaxin-binding protein 3B	DQ083989	0.042	-1.547		Kcng4	NM_025734	1.67297	1.64982	1.24317	1.52686	1.81216	1.58368
	Car4	carbonic anhydrase 4	NM_007607	0.001	-1.549		Kcnh1	NM_010600	1.5936	2.07101	1.87392	1.80437	1.64492	2.06822
	Gm19544	predicted gene, 19544	XR_107451	0.038	-1.557		Kcnh2	NM_013569	6.34103	6.41552	6.70926	6.61881	6.42027	6.18323
	Mir666	microRNA 666	NR_030435	0.002	-1.56		Kcnh3	NM_010601	1.69967	1.81687	1.43384	1.51951	1.31151	1.65972
	LOC100861977	carboxy-terminal domain RNA polymerase II polypeptide A sm	XR_141190	0.017	-1.567		Kcnh4	NM_001081194	1.33733	1.49915	1.38467	1.39091	1.36302	1.40414
	Shank3	SH3/ankyrin domain gene 3	NM_021423	0.016	-1.567		Kcnh5	NM_172805	1.60551	1.35808	1.34078	1.3466	1.13517	1.79565
	Gm19664	predicted gene, 19664	XR_105700	0.028	-1.582		Kcnh6	ENSMUST00000001965	1.80297	1.6966	1.43906	2.20499	1.81466	1.73685
	Tmem161b	transmembrane protein 161B	NR_029419	0.034	-1.591		Kcnh7	ENSMUST00000075052	2.46528	2.323	2.19133	2.992	3.31656	2.28981
	Cd209c	CD209c antigen	NM_130903	0.035	-1.597		Kcnh8	NM_001031811	1.97681	1.9844	2.2109	1.68144	1.65045	1.91509
	Aqp7	aquaporin 7	NM_007473	0.008	-1.597		Kcnip1	NM_001190885	1.30345	1.28166	1.11176	1.30167	1.28392	1.63363
	Recql5	RecQ protein-like 5	NM_130454	0.009	-1.605		Kcnip2	ENSMUST00000079431	3.18805	3.33624	3.14432	3.1458	2.96117	2.61979
	Gm5591	predicted gene 5591	NM_001013810	0.021	-1.606		Kcnip3	NM_019789	2.41042	1.80556	2.20302	2.47436	2.32611	2.1498
	Gm5591	predicted gene 5591	NM_001013810	0.021	-1.606		Kcnip4	NM_001199245	2.97136	2.25893	2.01099	2.14647	1.83799	3.12068
	Orm1	orosomucoid 1	NM_008768	0.012	-1.609		Kcnj1	NM_001168354	1.24219	1.26147	1.09986	0.96721	1.41312	1.39924
	Mme	membrane metallo endopeptidase	NM_008604	0.004	-1.611		Kcnj10	NM_001039484	1.93684	1.64121	1.78996	1.97461	1.74713	2.10924
	Lrrc38	leucine rich repeat containing 38	NM_001162983	0.042	-1.618		Kcnj11	NM_010602	5.04397	5.55341	5.51658	5.35022	5.35712	5.06295
	Acot10	acyl-CoA thioesterase 10	NM_022816	0.034	-1.619		Kcnj12	NM_010603	3.95631	4.10924	4.44405	4.18002	4.14038	3.80269
	Adig	adipogenin	NM_145635	0.032	-1.632		Kcnj13	NM_001110227	2.68977	2.7426	2.15709	2.8952	2.29015	2.42237
	Sds	serine dehydratase	NM_145565	0.003	-1.641		Kcnj14	NM_145963	2.20232	1.6089	1.83152	1.72849	1.63286	1.65775
	Ces1f	carboxylesterase 1F	NM_144930	0.038	-1.65		Kcnj15	ENSMUST00000113862	1.79735	1.70724	1.73929	2.08733	2.28972	2.05782
	Snx22	sorting nexin 22	NM_001025612	0.011	-1.651		Kcnj16	NM_001252207	1.42474	1.49756	2.09722	1.38475	1.53594	1.55292
	Map4k1	mitogen-activated protein kinase kinase kinase kinase 1	NM_008279	0.006	-1.658		Kcnj2	NM_008425	4.86429	4.82291	4.92175	4.77386	4.96074	4.37771
	I730030J21Rik	RIKEN cDNA I730030J21 gene	NR_045781	0.006	-1.663		Kcnj3	ENSMUST00000067101	9.44624	9.39203	9.26407	9.14031	9.26409	8.64817
	Nnmt	nicotinamide N-methyltransferase	ENSMUST00000034808	0.025	-1.673		Kcnj3	ENSMUST00000067101	2.7899	3.17662	2.58897	2.72997	2.87992	2.83089
	Npnt	nephronectin	NM_033525	0.037	-1.673		Kcnj4	NM_008427	1.57234	1.51204	1.52459	1.5463	1.6617	1.52535
	4931403G20Rik	RIKEN cDNA 4931403G20 gene	NR_038172	0.001	-1.674		Kcnj5	NM_010605	7.54092	7.68147	7.62597	7.76037	7.61134	7.49293
	Pdxk-ps	pyridoxal (pyridoxine, vitamin B6) kinase, pseudogene	NR_027316	0.007	-1.681		Kcnj6	NM_001025584	1.21232	1.65687	1.78071	1.18397	1.31113	1.50582
	Gm5069	glyceraldehyde-3-phosphate dehydrogenase pseudogene	NR_003623	0.026	-1.686		Kcnj8	NM_008428	5.25505	5.93053	5.72074	5.33815	5.56099	5.82575
	Gm4450	predicted gene 4450	ENSMUST00000167753	0.004	-1.692		Kcnj9	NM_008429	1.55285	1.50429	1.84962	1.41714	1.26426	1.15852
	Gm13315	lactate dehydrogenase A pseudogene	NR_028497	0.032	-1.694		Kcnk1	NM_008430	1.23126	1.72572	1.48552	1.81292	1.65286	1.62925
	Snord15b	small nucleolar RNA, C/D box 14B	NR_002173	0.023	-1.694		Kcnk10	NM_029911	2.53659	1.99383	2.59365	1.77142	2.08009	2.17797
	Mir133a-1	microRNA 133a-1	NR_029547	0.024	-1.709		Kcnk12	NM_199251	1.18631	1.09246	1.50097	1.46675	1.34187	1.30871
	Ybx2	Y box protein 2	ENSMUST00000018698	0.035	-1.713		Kcnk13	NM_001164427	2.13986	1.94456	1.63917	1.76157	2.10851	1.95692
	Mir486	microRNA 486	NR_030254	0.043	-1.716		Kcnk15	BC147256	1.75676	1.96823	1.63085	1.61974	2.08795	1.42918
	Eif4a2	eukaryotic translation initiation factor 4A2	ENSMUST00000125553	0.004	-1.729		Kcnk16	NM_029006	1.72158	1.68946	1.1499	1.48546	1.60524	1.73784
	Vmn2r55	vomeronasal 2, receptor 55	NM_001104645	0.005	-1.733		Kcnk18	NM_207261	1.4116	1.36794	1.54969	1.42591	1.48078	1.52968
	Ighg3	Immunoglobulin heavy constant gamma 3	D14625	0.031	-1.743		Kcnk2	NM_010607	1.92221	1.65616	1.82078	1.88975	1.3987	1.57322
	Fam55d	amily with sequence similarity 55, member D	NM_172921	0.015	-1.752		Kcnk3	NM_010608	6.22886	6.51812	6.61091	6.51452	6.57676	6.4163
	9130004J05Rik	RIKEN cDNA 9130004J05 gene	AK159040	0.039	-1.771		Kcnk4	NM_008431	1.94707	2.07742	1.91526	1.64451	1.50083	1.89789
	Napsa	napsin A aspartic peptidase	NM_008437	0.011	-1.81		Kcnk5	NM_021542	1.97629	2.87844	2.27408	2.17533	2.69725	2.47919
	Gm6330	predicted gene 6330	XM_003085056	0.002	-1.824		Kcnk6	NM_001033525	3.51381	3.70858	4.06244	3.91143	3.9528	3.81938
	2610507B11Rik	RIKEN cDNA 2610507B11 gene	X81717	0.037	-1.833		Kcnk7	ENSMUST00000052448	1.81428	1.71734	2.02462	1.35374	1.56102	1.67073
	Naip5	NLR family, apoptosis inhibitory protein 5	NM_010870	0.03	-1.839		Kcnk9	NM_001033876	1.46031	1.54296	1.61701	1.65541	1.39226	1.75542
	Gm6557	predicted gene 6557	XM_993981	0.04	-1.881		Kcnma1	NM_001253358	2.3115	1.80158	1.28801	1.22619	1.47923	2.3526
	Gm15545	predicted gene 15545	NR_045266	0.046	-1.895		Kcnmb1	NM_031169	2.72765	2.15568	1.79252	2.14578	1.95034	2.28977
	2310015A10Rik	RIKEN cDNA 2310015A10 gene	NR_033514	0.006	-1.902		Kcnmb2	NM_028231	1.06902	1.29207	1.24833	1.33686	1.35133	1.1493
	6330407A03Rik	RIKEN cDNA 6330407A03 gene	NR_028126	0.008	-1.909		Kcnmb3	NM_001195074	1.89934	1.53536	1.9908	1.9381	1.61696	1.92111
	Gm19422	predicted gene, 19422	AK143703	0.027	-1.934		Kcnmb4	NM_021452	1.86381	1.73284	1.61615	1.62978	1.4912	1.46082
	Mpz	myelin protein zero	NM_008623	0.025	-2.01		Kcnmb4	NM_021452	1.64052	1.58238	1.3571	1.2906	1.77468	1.43892
	Bmp3	bone morphogenetic protein 3	NM_173404	0.023	-2.065		Kcnn1	NM_032397	3.119	3.28647	2.96441	2.91306	2.93642	2.72421
	Trav9d-3	T cell receptor alpha variable 9D-3	X01134	0.045	-2.133		Kcnn2	ENSMUST00000066890	2.63733	2.39924	2.46482	2.94717	2.46364	2.28678
	Adipoq	adiponectin, C1Q and collagen domain containing	ENSMUST00000023593	0.021	-2.374		Kcnn3	NM_080466	2.65082	2.27487	2.59848	1.8965	3.10893	3.45638
	C130046K22Rik	RIKEN cDNA C130046K22 gene	AK165205	0.029	-2.827		Kcnn4	NM_001163510	1.83151	1.62261	1.92148	1.37876	1.55561	1.5555
	Cidec	cell death-inducing DFFA-like effector c	ENSMUST00000113091	0.04	-3.357		Kcnq1	NM_008434	6.09495	5.9601	5.87143	6.23904	6.16371	5.71951
	Hp	haptoglobin	NM_017370	0.01	-3.473		Kcnq1ot1	NR_001461	5.02966	5.09955	4.94084	4.98057	4.99832	4.56203
	Mup13	major urinary protein 13	NM_001134674	0.042	-3.512		Kcnq2	NM_010611	2.15676	1.82513	1.34147	1.60285	1.54856	1.6631
	Mir133a-2	microRNA 133a-2	NR_029901	0.021	-4.081		Kcnq3	NM_152923	2.01875	1.26081	1.04522	1.33072	1.05508	2.94373
							Kcnq4	ENSMUST00000030376	2.72555	2.55345	2.66721	2.58621	2.83179	2.62132
							Kcnq5	NM_001160139	1.62804	1.60032	1.35912	1.3959	1.52602	1.31637
							Kcnq5	NM_001160139	1.90049	1.82807	1.61493	1.66788	1.8978	1.81657
							Kcnrg	NM_206974	3.83147	3.36324	3.27347	3.32187	3.31614	3.5547
							Kcns1	NM_008435	1.18241	1.72018	1.38561	1.91904	1.27527	1.28358
							Kcns2	NM_181317	1.15169	1.32722	1.44693	1.37229	1.40659	1.39694
							Kcns3	NM_173417	1.78399	2.0534	1.71491	2.18704	2.072	2.6395
							Kcnt1	NM_001145403	1.5319	1.69859	1.78243	1.69485	1.58071	1.75759
							Kcnt2	NM_001081027	5.36032	5.57898	5.25604	5.60862	5.67636	5.59049
							Kcnu1	NM_008432	1.18251	1.2368	1.05164	1.12504	1.15771	1.20962
							Kcnv1	NM_026200	1.5673	1.09101	1.31682	1.27111	1.21604	1.37869
							Kcnv2	NM_183179	3.64793	3.10409	3.60511	3.52301	3.25516	3.10633
							Kcp	NM_001029985	2.51696	2.53287	2.53821	2.58631	2.72849	2.46135
							Chloride channels
							Clca1	ENSMUST00000059091	1.6288	2.11378	2.68785	2.41833	2.57021	2.49629
							Clca2	NM_030601	2.49718	1.9606	1.77717	2.94959	2.33362	1.86114
							Clca3	NM_017474	1.4127	1.39232	1.50651	1.99343	1.4885	1.56404
							Clca4	NM_139148	1.33974	0.965216	1.20952	1.20417	1.20952	1.04345
							Clca5	ENSMUST00000040465	1.36757	1.46501	1.14681	1.29438	1.51859	1.34058
							Clca6	NM_207208	1.56033	1.09307	0.926992	1.20454	1.0815	1.04591
							Clca6	NM_207208	1.34901	1.24712	0.856697	1.05095	1.08065	1.58483
							Clcc1	NM_001177771	5.35692	5.35373	5.35069	5.30961	5.58012	5.47171
							Clcf1	ENSMUST00000046506	2.56283	2.61672	2.76336	2.43202	2.56937	2.5277
							Clcn1	NM_013491	4.52921	4.47454	4.01818	3.81324	4.34016	2.8476
							Clcn2	NM_009900	2.9742	3.24636	2.55744	2.96977	3.71687	3.20578
							Clcn3	ENSMUST00000056508	3.96048	3.96964	3.97212	3.96819	4.008	4.10391
							Clcn4-2	NM_011334	5.8734	6.07645	6.53871	6.10681	6.33334	6.25947
							Clcn5	NM_001243762	2.65551	2.48265	2.60489	2.52013	2.10851	2.69341
							Clcn6	NM_011929	5.09297	4.68517	4.97504	4.63969	4.5679	5.05557
							Clcn7	NM_011930	4.6357	4.43765	4.94089	4.61166	4.62809	4.55399
							Clcnka	ENSMUST00000105790	1.02859	1.17825	1.42319	1.08563	1.28093	1.48001
							Clcnkb	NM_019701	2.02827	2.38986	2.55391	2.68457	1.93578	1.60897
							Clcnkb	NM_019701	1.81939	1.7671	1.79425	1.9239	1.77778	1.95266
							Clns1a	NM_023671	6.25429	6.13781	6.34074	6.3274	6.41779	6.47735
							Clns1a	NM_023671	1.50718	1.36136	2.17079	1.77785	1.76888	1.68347
							TPC channels
							Tpcn1	NM_145853	6.19059	6.33324	6.5386	6.4219	6.28101	6.49395
							Tpcn2	NM_146206	3.50207	3.72229	3.0593	2.76906	2.42569	3.18587
							TRP channels
							Trpa1	NM_177781	1.0227	2.14821	1.40658	1.48437	1.38483	1.56085
							Trpc1	NM_011643	4.84753	4.57087	4.80148	4.56749	4.66424	4.68296
							Trpc2	NM_011644	2.96653	3.16975	2.94124	2.80194	3.21285	3.02269
							Trpc3	NM_019510	3.31347	2.66559	3.81964	2.83593	3.52037	3.03794
							Trpc4	NM_016984	1.87238	1.87559	1.88432	2.10542	2.00116	2.00178
							Trpc4ap	NM_001163452	6.67052	6.67528	6.68642	6.75357	6.80479	6.51414
							Trpc5	NM_009428	1.01466	1.22777	1.31745	1.32329	1.33578	1.37933
							Trpc6	NM_013838	1.53814	1.26902	1.17666	1.35503	1.34779	1.53475
							Trpc7	ENSMUST00000022023	1.64004	1.26298	1.63142	1.34462	1.39281	1.47108
							Trpm1	NM_001039104	1.07626	1.24619	1.19376	1.25358	1.2062	1.1661
							Trpm2	NM_138301	1.06106	1.04024	1.23775	0.99804	1.03137	1.29203
							Trpm3	NM_001035239	2.75117	2.35968	1.77028	2.23137	1.98814	1.89088
							Trpm4	NM_175130	3.21854	2.76218	3.24903	2.95559	2.29004	2.21289
							Trpm5	NM_020277	1.74276	1.35735	1.37713	1.54631	1.5815	1.27008
							Trpm6	NM_153417	2.03687	2.18279	2.06561	2.10215	2.24498	2.37487
							Trpm7	NM_021450	6.42622	6.52853	6.17409	6.32073	6.23914	6.20002
							Trpm8	ENSMUST00000113114	1.13969	1.47017	1.416	1.40596	1.45841	1.56129
							Trpv1	ENSMUST00000102526	1.13702	1.13657	1.13749	1.1445	1.46985	1.27247
							Trpv2	NM_011706	2.81076	2.99391	3.12619	3.31339	2.99425	3.50138
							Trpv2	ENSMUST00000151195	3.03038	2.98331	3.2024	2.86712	3.48098	4.44217
							Trpv3	ENSMUST00000049676	1.51529	1.79431	1.7989	1.7477	1.67802	1.65201
							Trpv4	NM_022017	2.52416	3.26681	3.11566	2.36379	2.36693	2.92615
							Trpv5	ENSMUST00000031901	1.41166	1.43843	1.35585	1.73067	1.59304	1.41665
							Trpv6	NM_022413	1.97449	1.46836	1.53874	1.42639	1.5607	1.5137
							VDAC channels
							Vdac1	ENSMUST00000102758	9.62717	9.53772	9.71461	9.57212	9.67668	9.40677
							Vdac2	ENSMUST00000022293	7.77184	7.74861	7.85154	7.87636	7.79611	7.66365
							Vdac3	NM_001198998	6.91441	6.95137	6.78931	6.85519	7.06426	6.73117
							Vdac3	NM_001198998	9.06721	9.00344	9.20756	8.95851	9.03404	8.96792
							ACCN channels
							Accn1	ENSMUST00000021045	1.52679	1.33441	1.33842	1.22542	1.55301	1.70636
							Accn2	NM_009597	2.46795	2.37408	2.56498	2.87049	2.60912	2.61596
							Accn3	NM_183000	2.17601	1.93745	1.90658	1.92105	2.00444	1.89215
							Accn4	NM_183022	1.49735	1.74763	1.31444	1.61988	1.55637	1.80961
							Accn5	NM_021370	1.2569	0.966426	1.34203	1.54469	1.45485	1.25846
							Catsper channels
							Catsper1	NM_139301	1.26187	1.24255	1.1761	1.24708	1.2785	0.937463
							Catsper2	NM_153075	3.03946	3.66516	3.03666	2.73831	3.28779	2.57553
							Catsper3	NM_001252487	1.36072	1.58733	1.45167	1.30277	1.3823	1.50313
							Catsper4	NM_177866	1.29775	1.47545	1.3903	1.37205	1.33343	1.29161
							Catsperb	NM_173023	1.1142	1.26382	1.29183	1.24942	0.992424	1.07137
							Catsperg1	BC022688	2.73608	2.52374	1.40391	2.05761	3.18116	1.28566
							Catsperg2	NM_029714	1.81107	1.87518	1.50785	1.44895	1.84291	1.32384
							CNG channels
							Cnga1	NM_007723	1.42145	1.50542	1.32602	1.72008	1.27662	1.58894
							Cnga2	NM_007724	1.15055	1.35239	1.45893	1.33304	1.70421	1.26446
							Cnga3	NM_009918	1.45355	1.50375	1.19096	1.36122	1.27585	1.36531
							Cnga4	NM_001033317	1.40745	1.50093	1.28412	1.06691	1.37833	1.35109
							Cngb1	NM_001195413	1.78644	1.73438	1.89409	1.5941	1.65705	1.69378
							Cngb3	NM_013927	1.39318	1.32937	1.37212	1.322	1.21979	1.29629
							P2X
							P2rx1	ENSMUST00000021141	1.24664	1.51565	1.73667	1.45572	1.67434	2.02963
							P2rx2	NM_153400	1.72319	1.75672	1.66235	1.33485	1.63622	1.71662
							P2rx3	NM_145526	1.67737	1.80708	1.42651	1.50145	1.40925	1.67351
							P2rx4	ENSMUST00000031429	6.39766	6.35274	6.45115	6.36916	6.27585	6.46855
							P2rx5	NM_033321	2.96136	3.09678	2.92859	3.03371	2.88691	2.89441
							P2rx6	NM_011028	3.9566	3.45093	3.56953	3.3115	3.4716	2.32551
							P2rx7	NM_011027	4.34862	4.27749	4.23164	4.48835	4.3455	4.66405
