# Supplementary material for: cAMP-dependent regulation of HCN4 controls the tonic entrainment process in sinoatrial node pacemaker cells
Source: Nat Commun. 2020 Nov 3;11:5555. doi: 10.1038/s41467-020-19304-9 (PMC7641277; doi:10.1038/s41467-020-19304-9)
Supplement: Supplementary file 6 — Supplementary Data 4 [file 41467_2020_19304_MOESM6_ESM.xlsx]

## Sheet: Supplementary Data 4
	Supplementary Data 4a, Telemetric ECG, 72 h RR analysis, including arrhythmia, male mice
	Parameter	WT			n (animals)	HCN4FEA			n (animals)	two-sided t-test, not corrected for multiple testing	p-value
	HR mean 72h [bpm]	522.91	±	8.33	9	435.88	±	13.64	11	***	6.7555e-06
	HR max 72h [bpm]	726.65	±	9.25	9	662.82	±	16.15	11	**	0.00467
	HR min 72h [bpm]	355.25	±	8.52	9	299.7	±	11.27	11	**	0.00136
	Dynamic range 72h [bpm]	371.4	±	12.72	9	363.12	±	18.46	11	ns	0.72857
	Degree of HR reg 72h [bpm]	2.05	±	0.05	9	2.24	±	0.09	11	ns	0.1264
	HR mean LA [bpm]	501.52	±	11.13	9	417	±	13.68	11	***	0.0002
	HR max LA [bpm]	707.91	±	12.22	9	642.22	±	15.68	11	*	0.00508
	HR min LA [bpm]	362.87	±	9.64	9	299.7	±	11.27	11	***	0.00061
	Dynamic range LA [bpm]	345.04	±	9.15	9	342.53	±	17.34	11	ns	0.9059
	Degree of HR reg LA [bpm]	1.96	±	0.04	9	2.17	±	0.09	11	ns	0.05674
	HR mean HA [bpm]	544.1	±	6.89	9	454.75	±	13.81	11	***	3.94246e-05
	HR max HA [bpm]	720.64	±	7.49	9	661.6	±	16.41	11	*	0.00563
	HR min HA [bpm]	375.03	±	11.61	9	313.79	±	12.95	11	**	0.00289
	Dynamic range HA [bpm]	345.61	±	13.47	9	347.82	±	18.95	11	ns	0.92852
	Degree of HR reg HA [bpm]	1.94	±	0.06	9	2.14	±	0.1	11	ns	0.1111
	PQ [ms]	38.08	±	0.8	9	35.17	±	1.15	11	ns	0.06304
	QRS [ms]	14.13	±	0.58	9	13.95	±	0.4	11	ns	0.80111
	QT [ms]	52.51	±	0.94	9	55.62	±	1.51	11	ns	0.11417
	Supplementary Data 4b, Telemetric ECG, 1 h RR analysis, low activity phase, sinus rhythm only, male mice
	Parameter	WT			n (animals)	HCN4FEA			n (animals)	two-sided t-test, not corrected for multiple testing	p-value
	HR mean [bpm]	494.94	±	19.55	9	392.96	±	19.69	11	**	0.0019
	HR max [bpm]	620.71	±	25.84	9	522.67	±	33.48	11	*	0.0383
	HR min [bpm]	399.86	±	13.74	9	321.72	±	18.18	11	**	0.004
	Dynamic range [bpm]	220.85	±	21.2	9	200.95	±	27.14	11	ns	0.5838
	Degree of HR reg [bpm]	1.56	±	0.05	9	1.65	±	0.1	11	ns	0.4785
	Supplementary Data 4c,Telemetric ECG, HRV, time domain, low activity phase, male mice
	Parameter	WT			n (animals)	HCN4FEA			n (animals)	two-sided t-test, not corrected for multiple testing	p-value
	RR [ms]	135.47	±	2.22	9	144.21	±	3.6	11	ns	0.06656
	SDNN [ms]	13.29	±	0.99	9	24.98	±	2.49	11	**	0.00109
	RMSSD [ms]	10.83	±	1.65	9	18.31	±	2.22	11	*	0.01822
	Supplementary Data 4d, Telemetric ECG, HRV, frequency domain, low activity phase, male mice
	Parameter	WT			n (animals)	HCN4FEA			n (animals)	two-sided t-test, not corrected for multiple testing	p-value
	VLF power [√ms/Hz]	10.66	±	2.23	9	103.14	±	26.64	11	*	0.006
	LF power [√ms/Hz]	7.31	±	1.76	9	44.83	±	10.58	11	*	0.0054
	HF power [√ms/Hz]	8.74	±	2.74	9	29.06	±	7.98	11	*	0.0405
	LF/HF	1.01	±	0.1	9	2.21	±	0.61	11	ns	0.0912
	Supplementary Data 4e, Telemetric ECG, propranolol + atropine injection, male mice
	Parameter	WT			n (animals)	HCN4FEA			n (animals)	Mann-Whitney-U-test	p-value
	HR before injection [bpm]	533.8	±	15.5	5	396.7	±	4.2	3	*	0.03571
	HR P [bpm]	514.9	±	11.5	5	422.3	±	36.8	3	ns	0.07143
	HR P+A [bpm]	576.2	±	15.7	5	439.5	±	10.9	3	*	0.03571
	SDNN basal [ms]	19.08	±	2.28	5	42.61	±	5.37	3	*	0.03571
	RMSSD basal [ms]	10.07	±	1.8	5	36.81	±	6.84	3	*	0.03571
	SDNN P [ms]	4.75	±	1.49	5	11.25	±	1.72	3	ns	0.07143
	RMSSD P [ms]	3.33	±	0.99	5	9.64	±	1.95	3	*	0.03571
	SDNN P+A [ms]	1	±	0.13	5	4.8	±	1.51	3	*	0.03571
	RMSSD P+A [ms]	1.16	±	0.11	5	6.17	±	1.53	3	*	0.03571
	Supplementary Data 4f, Telemetric ECG, arrhythmic episodes, low activity phase, male mice
	Parameter					HCN4FEA			n (animals)
	JER [episodes/3hours]					12.09	±	4.1	11
	IAVD [episodes/3hours]					24.09	±	6.32	11
