# Supplementary material for: cAMP-dependent regulation of HCN4 controls the tonic entrainment process in sinoatrial node pacemaker cells
Source: Nat Commun. 2020 Nov 3;11:5555. doi: 10.1038/s41467-020-19304-9 (PMC7641277; doi:10.1038/s41467-020-19304-9)
Supplement: Supplementary file 7 — Supplementary Data 5 [file 41467_2020_19304_MOESM7_ESM.xlsx]

## Sheet: Supplementary Data 5
	Supplementary Data 5a, In vivo EPS, male mice
	Parameter	WT			n (animals)	HCN4FEA			n (animals)
	SACT [ms]	12.14	±	0.9	12	16.94	±	0.96	11
	WBP [ms]	65.69	±	1.52	13	70.9	±	1.86	10
	2:1 [ms]	51.08	±	1.55	13	53.5	±	1.97	10
	AERP 100 [ms]	19.3846	±	0.82849	13	19.73	±	1.7	11
	AVRRP 100 [ms]	87.0909	±	0.7318	11	88.1667	±	1.4711	12
	VERP 100 [ms]	34.73	±	2.09	11	37.78	±	2.41	9
	VERP 90 [ms]	35.45	±	2.02	11	39.78	±	1.61	9
	AVNERP 100 [ms]	48.5455	±	1.29589	11	48.5	±	2.51209	12
	AVNERP 90 [ms]	50.5	±	1.76025	12	50.3333	±	2.47207	12
	AVNERP 80 [ms]	50.6667	±	1.94365	12	55.1667	±	3.42414	12
	AVFRP 100 [ms]	75	±	1.1658	11	78.6	±	1.65973	12
	AVFRP 90 [ms]	74.1667	±	1.27228	12	77.875	±	1.44878	12
	AVFRP 80 [ms]	73.7917	±	0.98753	12	77.2083	±	1.18299	12
	AVERP 100 [ms]	55.3182	±	1.14866	11	57	±	1.36515	12
	AVERP 90 [ms]	55.75	±	1.69726	12	59.3333	±	1.47881	12
	AVERP 80 [ms]	57.5833	±	1.40593	12	62.1667	±	2.29899	12
	A2V2 100 [ms]	40.0833	±	1.53967	12	43.5	±	2.02447	12
	A2V2 90 [ms]	41.0833	±	1.77721	12	45.8333	±	1.93388	12
	Supplementary Data 5b, In vivo EPS, male mice
	Parameter	WT			n (animals)	HCN4FEA			n (animals)
	SNRT 100 [ms]	146.931	±	5.3792	12	341.45	±	28.7882	10
	SNRT 90 [ms]	157.125	±	6.15871	12	348.35	±	45.6995	10
	cSNRT 100 [ms]	35.1944	±	3.18778	12	188.017	±	21.2937	10
	cSNRT 90 [ms]	45.2639	±	4.36572	12	196.217	±	43.2467	10
	parameter	statistical test		versus				p value		significance level		F(DFn, DFd)
	SACT [ms]	two-sided t-test, Holm-Bonferroni		WT		HCN4FEA		0.0075		*
	WBP [ms]	two-sided t-test, Holm-Bonferroni		WT		HCN4FEA		0.16		ns
	2:1 [ms]	two-sided t-test, Holm-Bonferroni		WT		HCN4FEA		1		ns
	AERP 100 [ms]	two-sided t-test, Holm-Bonferroni		WT		HCN4FEA		1		ns
	AVRRP 100 [ms]	two-sided t-test, Holm-Bonferroni		WT		HCN4FEA		1		ns
	VERP	2-way repeated measures ANOVA, general linear model		Genotype (WT vs HCN4FEA)				0.2001		ns		F(1,18) = 1.769
				Time				0.1785		ns		F(1,18) = 1.960
				Time x Genotype				0.5218		ns		F(1,18) = 0.4268
	AVNERP	2-way repeated measures ANOVA, mixed effects model (REML)		Genotype (WT vs HCN4FEA)				0.6067		ns		F(1,22) = 0.2727
				Time				0.0045		**		F(2,43) = 6.131
				Time x Genotype				0.1502		ns		F(2,43) = 1.982
	AVFRP	2-way repeated measures ANOVA, general linear model		Genotype (WT vs HCN4FEA)				0.0759		ns		F(1,21) = 3.487
				Time				0.0497		*		F(2,42) = 3.227
				Time x Genotype				0.8935		ns		F(2,42) = 0.1130
	AVERP	2-way repeated measures ANOVA, mixed effects model (REML)		Genotype (WT vs HCN4FEA)				0.0952		ns		F(1,22) = 3.039
				Time				0.0011		*		F(2,43) = 7.966
				Time x Genotype				0.5043		ns		F(2,43) = 0.6957
	A2V2	2-way repeated measures ANOVA, mixed effects model (REML)		Genotype (WT vs HCN4FEA)				0.1265		ns		F(1,23) = 2.514
				Time				0.0142		*		F(1, 21) = 7.147
				Time x Genotype				0.4194		ns		F(1,21) = 0.6784
	SNRT	2-way repeated measures ANOVA, general linear model		Genotype (WT vs HCN4FEA)				9e-08		***		F(1,20) = 42.85
				Time				0.664		ns		F(1,20) = 0.1945
				Time x Genotype				0.9331		ns		F(1,20) = 0.0072
		Holm's-Sidak		WT 90		HCN4FEA 90		1e-05		***
				WT 100		HCN4FEA 100		1e-05		***
				WT 90		WT 100		0.75381		ns
				HCN4FEA 90		HCN4FEA 100		0.84623		ns
	cSNRT	2-way repeated measures ANOVA, general linear model		Genotype (WT vs HCN4FEA)				6e-07		***		F(1,20) = 34.50
				Time				0.6081		ns		F(1,20) = 0.2714
				Time x Genotype				0.958		ns		F(1,20) = 0.0028
		Holm's-Sidak		WT 90		HCN4FEA 90		6e-05		***
				WT 100		HCN4FEA 100		5e-05		***
				WT 90		WT 100		0.72667		ns
				HCN4FEA 90		HCN4FEA 100		0.79483		ns
