# Supplementary material for: cAMP-dependent regulation of HCN4 controls the tonic entrainment process in sinoatrial node pacemaker cells
Source: Nat Commun. 2020 Nov 3;11:5555. doi: 10.1038/s41467-020-19304-9 (PMC7641277; doi:10.1038/s41467-020-19304-9)
Supplement: Supplementary file 8 — Supplementary Data 6 [file 41467_2020_19304_MOESM8_ESM.xlsx]

## Sheet: Supplementary Data 6
	Supplementary Data 6a, Wholemount SAN, optical imaging, basal, female mice
	Parameter	WT			n (SANs)	HCN4FEA			n (SANs)	two-sided t-test, not corrected for multiple testing	p-value
	Beating rate [bpm]	302.91	±	7.42	26	247.28	±	11.85	31	***	0.0004
	SDNN [ms]	4.18	±	0.76	26	14.98	±	3.37	31	*	0.0057
	RMSSD [ms]	4.44	±	1.14	26	20.49	±	5.01	31	*	0.0057
	Supplementary Data 6b, Wholemount SAN, optical imaging, basal and carbachol application, female mice
	Parameter	WT			n (SANs)	HCN4FEA			n (SANs)	two-sided t-test, not corrected for multiple testing	p-value
	Beating rate basal [bpm]	288.2	±	6.44	13	235.74	±	14.19	16	**	0.0043
	Beating rate Carbachol [bpm]	151.87	±	5.63	13	109.55	±	5.24	16	***	8.3956e-06
	LP shift Carbachol	0.503	±	0.075	7	0.624	±	0.09	8	ns	0.3261
	Supplementary Data 6c, Wholemount SAN, optical imaging, vagal nerve stimulation, female mice
	Parameter	WT			n (SANs)	HCN4FEA			n (SANs)	two-sided t-test, not corrected for multiple testing	p-value
	Beating rate basal [bpm]	330.83	±	18.76	6	322.85	±	17.52	7	ns	0.762
	Mean RR 20Hz [s]	0.396	±	0.053	6	0.491	±	0.194	7	ns	0.6676
	LP shift 20Hz	0.478	±	0.177	4	1.044	±	0.119	4	*	0.0381
	Supplementary Data 6d, Wholemount SAN, optical imaging, sinoatrial conduction time, female mice
	Parameter	WT			n (SANs)	HCN4FEA			n (SANs)	two-sided t-test	p-value
	SACT [ms]	4.86	±	0.37	7	7.44	±	0.57	8	**	0.0029
	Supplementary Data 6e, Wholemount SAN, confocal calcium recordings, basal and TAT-TRIP8bnano, female mice
	Parameter	WT			n (SANs)	HCN4FEA			n (SANs)	Mann-Whitney-U-test	p-value
	N cells/µm2 [*10-3]	0.6	±	0.16	8	1.51	±	0.35	8	**	0.033
	Supplementary Data 6f, Wholemount SAN, confocal calcium recordings, basal and TAT-TRIP8bnano, female mice
	Parameter	basal			n (SANs)	TAT-TRIP8bnano			n (SANs)	Mann-Whitney-U-test	p-value
	N cells/µm2 [*10-3]WT	0.6	±	0.16	8	4.24	±	1.42	4	**	0.00404
