# Supplementary material for: cAMP-dependent regulation of HCN4 controls the tonic entrainment process in sinoatrial node pacemaker cells
Source: Nat Commun. 2020 Nov 3;11:5555. doi: 10.1038/s41467-020-19304-9 (PMC7641277; doi:10.1038/s41467-020-19304-9)
Supplement: Supplementary file 9 — Supplementary Data 7 [file 41467_2020_19304_MOESM9_ESM.xlsx]

## Sheet: Supplementary Data 7
	Supplementary Data 7a, Electrophysiology, isolated SAN cells, perforated-patch, male mice
	Parameter	WT			n (cells)	HCN4FEA			n (cells)
	Firing rate basal [bpm]	203.8	±	7.6	12	207.6	±	9.7	10
	SDD basal [mV/ms]	0.049	±	0.004	12	0.059	±	0.008	10
	MDP basal [mV]	-57.3	±	1.3	12	-57.6	±	1.3	10
	Vm firing, basal [mV] (corrected for LJP)	-54.3	±	1.6	12	-52.6	±	2.2	10
	Vm non-firing, basal [mV] (corrected for LJP)	-76.6	±	2.6	5	-74.4	±	1.2	9
	ΔVm basal [mV]	8.16	±	1.36	5	7.17	±	0.36	9
	Duration of non-firing episodes, basal [s]	16.2	±	1.5	5	28.9	±	3.3	9
	Time in non-firing mode, basal [%]	6.39	±	2.78	12	37.74	±	7.42	10
	C slow basal [pF]	38.21	±	8.93	12	33.65	±	5.52	10
	Supplementary Data 7b, Electrophysiology, isolated SAN cells, perforated-patch, carbachol, male mice
	Parameter	WT			n (cells)	HCN4FEA			n (cells)
	Firing rate CCh 0 nM [bpm]	228.7	±	27.5	7	203.6	±	15.6	10
	Firing rate CCh 10 nM [bpm]	187.5	±	26.2	7	157.3	±	20.3	10
	Firing rate CCh 100 nM [bpm]	63.9	±	39.1	7	53.6	±	20.4	10
	Firing rate CCh 1000 nM [bpm]	17.7	±	11.8	7	0	±	0	10
	Reduction CCh 10 nM [%]	19.4	±	5.5	7	23.8	±	6.8	10
	Reduction CCh 100 nM [%]	77.3	±	12.5	7	75.5	±	8.2	10
	Reduction CCh 1000 nM [%]	92.9	±	4.6	7	100	±	0	10
	MDP CCh 1000 nM [mV]	-55.5	±	1.6	7	-57.8	±	0.7	10
	Supplementary Data 7c, Electrophysiology, isolated SAN cells, perforated-patch, HCN channel current density at -130 mV, male mice
	Parameter	WT			n (cells)	HCN4FEA			n (cells)
	Cells with If current permanent firing	1			5	1			4
	Cells with If current episodic firing	1			4	1			6
	If current density [pA/pF] permanent firing	-12.6	±	3	5	-10	±	3	4
	If current density [pA/pF] episodic firing	-15.4	±	4.3	4	-15	±	2.5	6
	Supplementary Data 7d, Electrophysiology, isolated SAN cells, whole-cell, Calcium channel current density, male mice
	Parameter	WT			n (cells)	HCN4FEA			n (cells)
	ICa,L current density [pA/pF] w/o cAMP	-0.92629	±	0.09768	12	-0.66358	±	0.18875	9
	ICa,T current density [pA/pF] w/o cAMP	-0.72343	±	0.09629	12	-0.90211	±	0.13464	9
	ICa,L current density [pA/pF] cAMP	-1.77507	±	0.22017	6	-1.38059	±	0.24293	11
	ICa,T current density [pA/pF] cAMP	-0.89415	±	0.14514	6	-1.17397	±	0.16198	11
	Supplementary Data 7e, Electrophysiology, isolated SAN cells, perforated-patch, isoproterenol, male mice
	Parameter	WT			n (cells)	HCN4FEA			n (cells)
	Firing rate before Iso [bpm]	177.6	±	11.7	10	167.1	±	12.2	7
	Firing rate Iso 100 nM [bpm]	280.2	±	17.9	10	236.6	±	8.4	7
	SDD before Iso [mV/ms]	0.042	±	0.003	10	0.047	±	0.007	7
	SDD Iso 100 nM [mV/ms]	0.115	±	0.01	10	0.106	±	0.007	7
	MDP before Iso [mV]	-57.2	±	2.4	10	-59.4	±	2.2	7
	MDP Iso 100 nM [mV]	-61.8	±	2.2	10	-59.4	±	2.2	7
	Time in non-firing mode before Iso [%]	12.82	±	8.55	10	21.01	±	10.13	7
	Time in non-firing mode Iso 100 nM [%]	0	±	0	10	16.78	±	9.59	7
	parameter	statistical test		versus				p value		significance level
	Firing rate basal [bpm]	two-sided t-test		WT		HCN4FEA		0.758		ns
	SDD basal [mV/ms]							0.2611		ns
	MDP basal [mV]							0.8867		ns
	Vm firing, basal [mV] (corrected for LJP)							0.53597		ns
	Vm non-firing, basal [mV] (corrected for LJP)							0.39197		ns
	ΔVm basal [mV]							0.3804		ns
	Duration of non-firing episodes, basal [s]							0.00741		*
	Time in non-firing mode, basal [%]							0.0004		***
	C slow basal [pF]							0.6834		ns
	Firing rate CCh 0 nM [bpm]	two-sided t-test		WT		HCN4FEA		0.409		ns
	Firing rate CCh 10 nM [bpm]							0.3697		ns
	Firing rate CCh 100 nM [bpm]							0.8028		ns
	Reduction CCh 10 nM [%]							0.6409		ns
	Reduction CCh 100 nM [%]							0.9058		ns
	MDP CCh 1000 nM [mV]							0.1697		ns
	If current density [pA/pF]	2-way ANOVA		Genotype (WT vs HCN4FEA)				0.65285		ns
				Firing pattern (permanent vs episodic)				0.2387		ns
				Interaction (genotype and firing pattern)				0.72813		ns
	ICa,L current density [pA/pF]	2-way ANOVA		Genotype (WT vs HCN4FEA)				0.10584		ns
				Drug (w/o cAMP vs cAMP)				0.0004		***
				Interaction (genotype and drug)				0.74109		ns
		Holm's-Sidak		WT w/o cAMP		WT cAMP		0.00675		*
				WT w/o cAMP		HCN4FEA w/o cAMP		0.31842		ns
				WT w/o cAMP		HCN4FEA cAMP		0.07306		ns
				HCN4FEA w/o cAMP		HCN4FEA cAMP		0.01043		*
				HCN4FEA w/o cAMP		WT cAMP		0.00105		**
				WT cAMP		HCN4FEA cAMP		0.1953		ns
	ICa,T current density [pA/pF]	2-way ANOVA		Genotype (WT vs HCN4FEA)				0.11511		ns
				Drug (w/o cAMP vs cAMP)				0.1278		ns
				Interaction (genotype and drug)				0.72353		ns
	Firing rate Iso [bpm]	2-way ANOVA		Genotype (WT vs HCN4FEA)				0.06753		ns
				Drug (before Iso vs Iso)				5.44853e-07		***
				Interaction (genotype and drug)				0.25388		ns
		Holm's-Sidak		WT before Iso		WT Iso		4.19864e-06		***
				WT before Iso		HCN4FEA before Iso		0.60783		ns
				WT before Iso		HCN4FEA Iso		0.00651		*
				HCN4FEA before Iso		HCN4FEA Iso		0.00346		**
				HCN4FEA before Iso		WT Iso		4.20014e-06		***
				WT Iso		HCN4FEA Iso		0.03857		ns
	SDD Iso [mV/ms]	2-way ANOVA		Genotype (WT vs HCN4FEA)				0.82447		ns
				Drug (before Iso vs Iso)				5.81974e-10		***
				Interaction (genotype and drug)				0.37324		ns
		Holm's-Sidak		WT before Iso		WT Iso		2.75028e-08		***
				WT before Iso		HCN4FEA before Iso		0.63404		ns
				WT before Iso		HCN4FEA Iso		1.59891e-06		***
				HCN4FEA before Iso		HCN4FEA Iso		2.06236e-05		***
				HCN4FEA before Iso		WT Iso		6.61828e-07		***
				WT Iso		HCN4FEA Iso		0.4315		ns
	MDP Iso [mV]	2-way ANOVA		Genotype (WT vs HCN4FEA)				0.97799		ns
				Drug (before Iso vs Iso)				0.34428		ns
				Interaction (genotype and drug)				0.34406		ns
	Time in non-firing mode Iso [%]	2-way ANOVA		Genotype (WT vs HCN4FEA)				4e-05		***
				Drug (basal vs Iso)				0.0173		*
				Interaction (genotype and drug)				0.19185		ns
		Holm's-Sidak		WT basal		WT Iso		0.37924		ns
				WT basal		HCN4FEA basal		0.0001069		***
				WT basal		HCN4FEA Iso		0.20131		ns
				HCN4FEA basal		HCN4FEA Iso		0.0158		ns
				HCN4FEA basal		WT Iso		1e-05		***
				WT Iso		HCN4FEA Iso		0.04995		ns
