# Supplementary material for: cAMP-dependent regulation of HCN4 controls the tonic entrainment process in sinoatrial node pacemaker cells
Source: Nat Commun. 2020 Nov 3;11:5555. doi: 10.1038/s41467-020-19304-9 (PMC7641277; doi:10.1038/s41467-020-19304-9)
Supplement: Supplementary file 10 — Supplementary Data 8 [file 41467_2020_19304_MOESM10_ESM.xlsx]

## Sheet: Supplementary Data 8
	Supplementary Data 8a, Langendorff heart, basal, female mice
	Parameter	WT			n (hearts)	HCN4FEA			n (hearts)	two-sided t-test, not corrected for multiple testing	p-value
	HR [bpm]	393.82	±	14.98	17	351.26	±	13.89	19	*	0.0446
	SDNN [ms]	2.82	±	0.32	17	5.25	±	0.82	19	*	0.012
	RMSSD [ms]	2.86	±	0.56	17	5.66	±	0.82	19	*	0.0062
	Supplementary Data 8b, Langendorff heart, vagal nerve stimulation, female mice
	Parameter	WT			n (hearts)	HCN4FEA			n (hearts)	two-sided t-test	p-value
	Mean RR [s]	0.193	±	0.011	6	0.197	±	0.01	6	ns	0.7666
	Mean RR 3Hz [s]	0.216	±	0.015	6	0.261	±	0.031	6	ns	0.2173
	Mean RR 5Hz [s]	0.253	±	0.019	6	0.344	±	0.053	6	ns	0.139
	Mean RR 10Hz [s]	0.318	±	0.031	6	0.327	±	0.033	6	ns	0.8595
	Mean RR 20Hz [s]	0.379	±	0.052	6	0.364	±	0.066	6	ns	0.8617
	Mean RR 30Hz [s]	0.373	±	0.059	6	0.311	±	0.028	6	ns	0.3668
	# sinus pause 3Hz	0	±	0	0	2	±	0	1
	# sinus pause 5Hz	0	±	0	0	3.5	±	0.5	2
	# sinus pause 10Hz	0	±	0	0	4.4	±	1.6	5
	# sinus pause 20Hz	0	±	0	0	4.8	±	1.86	5
	# sinus pause 30Hz	0	±	0	0	5.33	±	1.28	6
	Mean length 3Hz [s]	0	±	0	0	0.771	±	0	1
	Mean length 5Hz [s]	0	±	0	0	0.822	±	0.012	2
	Mean length 10Hz [s]	0	±	0	0	4.391	±	3.2	5
	Mean length 20Hz [s]	0	±	0	0	3.151	±	1.39	5
	Mean length 30Hz [s]	0	±	0	0	3.242	±	1.841	6
