# Supplementary material for: cAMP-dependent regulation of HCN4 controls the tonic entrainment process in sinoatrial node pacemaker cells
Source: Nat Commun. 2020 Nov 3;11:5555. doi: 10.1038/s41467-020-19304-9 (PMC7641277; doi:10.1038/s41467-020-19304-9)
Supplement: Supplementary file 11 — Supplementary Data 9 [file 41467_2020_19304_MOESM11_ESM.xlsx]

## Sheet: Supplementary Data 9
	Supplementary Data 9, Combined telemetric ECG and blood pressure, male mice
	Parameter	WT			n (animals)	HCN4FEA			n (animals)	two-sided t-test, not corrected for multiple testing	p-value
	Sequences/1000 beats	23.72	±	4.76	9	19.02	±	3.52	11	ns	0.4282
	Slope up [ms/mmHg]	4.21	±	0.25	9	7.63	±	1.23	11	*	0.0238
	Slope down [ms/mmHg]	4.09	±	0.39	9	8.93	±	1.49	11	*	0.0103
	RR [ms]	124.77	±	2.96	9	155.7	±	5.62	11	***	0.0002
	DBP [mmHg]	86.33	±	2.01	9	79.17	±	1.92	11	*	0.0196
	SBP [mmHg]	112.62	±	1.57	9	111.05	±	2.55	11	ns	0.6241
