# Supplementary material for: cAMP-dependent regulation of HCN4 controls the tonic entrainment process in sinoatrial node pacemaker cells
Source: Nat Commun. 2020 Nov 3;11:5555. doi: 10.1038/s41467-020-19304-9 (PMC7641277; doi:10.1038/s41467-020-19304-9)
Supplement: Supplementary file 19 — Source Data [file 41467_2020_19304_MOESM19_ESM.xlsx]

## Sheet: Figure 1e
Figure 1e	τ activation [s]
		mV -140	mV -130	mV -120	mV -110
	WT w/o cAMP	399.496	651.106	1118.8	2264.06
		438.381	719.362	1478.25	2870.13
		465.697	768.615	1566.39	4467.92
		431.947	753.794	1292.31	2501.39
		412.327	802.053	1676.54	3746.14
		490.403	1013.87	2133.83	6567.89
		432.884	772.009	1652.58	3669.03
		394.105	717.472	1421.3	4220.99
		350.327	629.219	1250.84	1250.84
	Mean	423.952	758.611	1510.09	3506.49
	SEM	13.7209	37.0585	99.7827	512.858
	n	9	9	9	9
	WT cAMP	249.427	396.552	752.032	1332.78
		173.867	292.861	495.737	741.814
		184.894	285.93	489.538	895.755
		174.898	323.97	499.862	989.072
		276.018	461.949	813.299	1566.47
		348.484	565.354	1149.86	1885.27
		193.496	328.706	602.831	1074.67
		289.778	509.66	922.784	1673.73
	Mean	236.358	395.623	715.743	1269.95
	SEM	22.8886	37.4208	84.6297	144.513
	n	8	8	8	8
	HCN4FEA w/o cAMP	417.244	651.757	1030.35	2915.09
		414.853	733.998	1481.63	3645.12
		403.412	684.647	1312.35	2957.34
		272.976	471.591	899.665	2034.27
		317.713	558.59	1119.56	2451.01
		230.437	397.4	779.88	1624.31
		340.86	544.775	1014.21	2386
		246.851	459.536	854.931	1966.19
	Mean	330.543	562.787	1061.57	2497.42
	SEM	26.9078	41.993	83.8987	230.558
	n	8	8	8	8
	HCN4FEA cAMP	289.337	585.019	1116.89	2412.85
		333.592	557.506	1056.74	2241.62
		391.674	728.831	1634.35	4015.82
		328.96	626.303	1295.91	4821.68
		250.119	381.326	719.315	1391.67
		261.045	476.499	860.569	1730.92
	Mean	309.121	559.247	1113.96	2769.09
	SEM	21.5958	49.1344	132.558	552.198
	n	6	6	6	6

## Sheet: Figure 1f
Figure 1e	τ deactivation [s]
		mV -30	mV -40	mV -50	mV -60
	WT w/o cAMP	486.8	1498	3247	23620
		438.1	842.3	1824	16010
		599	947.9	1400	3499
		789.9	1216	1978	9349
		603.1	977.1	1343	3559
		497.2	745.5	1056	3692
		498.5	763.8	1179	2846
		791.7	1253	2652	5432
		628.1	1107	1587	3307
		386.2	555.4	998.7	1944
		1029.85	1822	5088.18	14316.5
		1193.67	2318.7	5012.72
		1184.19	2297.38	6828.56	11943.2
		782.091	1453.86	3171.85	10013.8
		579.8	1024	1584.22	5160.12
		829.38	1628.79		4259.69
	Mean	707.349	1278.17	2596.68	7930.09
	SEM	63.2294	131.944	456.047	1606.31
	n	16	16	15	15
	WT cAMP	802.9	2612	6557	13980
		723.9	2584	5031	6869
		558.5	1277	3760	7448
		959.4	3321	5598	22450
		764.7	2556		30410
		940.9	3248	7048	20780
		715.1	1900	3241	3650
		695.9	1549	4885	5079
		1200	3335	7638	10580
		873.8	1692	3089	7248
		1811.18	4387.93	5105.69	35836.6
		1906.92	5569.45	4271.19	8172
		1803.58	5063.18	5194.26	7337.63
		2273.09	5106.86	5821.55	15902.8
		2260.83	4729.1	4280.32
		1877.07	4950.02	6831.73	6227.91
		1476.33	3880.56	8754.09	17934.4
		1643.55	4146.14	9276.46	10668.5
	Mean	1293.76	3439.29	5669.55	13563.2
	SEM	137.601	320.459	437.748	2241.8
	n	18	18	17	17
	HCN4FEA w/o cAMP	902.2	1570	3734	9196
		990.6	1636	3153	12730
		708.2	1169	1961	6378
		860.1	1159	1982	6038
		670.5	862.8	1489	3014
		629.2	874	1438	3539
		712.8	1164	2109	7187
		680.4	1067	1760	4035
		799.6	1375	2259	8862
		1843.78	3206.14	7137.18	15698.3
		2232.82	3688.04	7733.62	14840.4
		1885.96	3186.55	6111.5	17327
		1861.36			13237.7
		1734.65	2665.4	7011.27	20224.1
		1637.83	3582.1	10035.2
		1381.2	2321.68	2321.68	28699.5
		2643.48	5133.78
		862.4	1296	2316	4352
		926.8	1483	2949	11210
		683.7	1039	1997	9468
		703.3	1085	2235	15160
		581.5	910.6	1567	2861
	Mean	1178.74	1927.34	3564.97	10702.9
	SEM	130.113	260.119	569.538	1493.74
	n	22	21	20	20
	HCN4FEA cAMP	563.3	1086	1510	3646
		604.3	830.5	1544	6269
		799.5	1168	2399	10130
		1001	1471	2694	9747
		693.7	1164	2041	9267
		826.6	1242	2297	5352
		913.7	1265	2231	7834
		786.6	1267	2339	5839
		755.1	1129	1586	3735
		1463.42	2501.14	7439.66	15819.4
		1843.83	3332.71	6898.09	9184.48
		2285.9	4804.17	9541.56	14039.6
		2753.24	3903.63	6722.2	17532.1
		1389.68	2047.74	3767.81	5957.89
		2133.79	4592.64	11843.9	12518.5
		1942.19	4099.34	10264.4	15288.9
		3096.33	3689.44	10236	13478.9
		1935.06	2456.7	5248.64	12062
		573.8	717.7	1185	3700
		1111	1624	3549	11560
		877.7	1169	2682	11820
		651.6	831.1	1228	1893
		518.1	759.9	1333	3589
	Mean	1283.45	2050.07	4373.05	9141.86
	SEM	157.72	278.747	711.335	940.613
	n	23	23	23	23

## Sheet: Figure 2e
Figure 2e	SAN fibrosis
		head	body	tail				head	body	tail
WT	fibrosis [%]	17.6417	43.9594	44.01		HCN4FEA	fibrosis [%]	40.0766	45.0716	46.1068
		8.09951	32.4628	32.644				22.8899	31.9316	45.3423
		22.0071	38.7644	46.09				19.2982	29.1329	55.2055
		9.07653	54.5133	54.4023				13.8936	34.8845	21.1708
		9.43029	35.109	25.9093				9.20394	36.327	9.30724
		11.205	16.852	11.236				5.52783	19.2296	9.40453
		9.707	12.877	18.9038				3.80597	14.1786
	Mean	12.4524	33.5054	33.3136				16.3852	30.108	31.0895
	SEM	1.99279	5.53087	5.92154				4.74587	3.9694	8.2731
	n	7	7	7				7	7	6

## Sheet: Figure 2f
Figure 2f	western blot

## Sheet: Figure 2h
Figure 2h	qPCR
				HCN1 WT	HCN1 HCN4FEA	HCN2 WT	HCN2 HCN4FEA	HCN4 WT	HCN4 HCN4FEA
	normalized to HCN4 (ALAS)			0.25799	0.25543	0.02166	0.0743	0.66003	1.19177
				0.25589	0.4591	0.01718	0.09488	1.12454	1.5486
				0.2837	0.16833	0.06371	0.05143	1.34729	0.72681
				0.86854	0.25554	0.13696	0.09842	1.65893	0.43384
				0.63826	0.77866	0.14161	0.21213	0.65947	1.83872
				0.58573	0.51143	0.1479	0.07628	0.91407	0.94307
			Mean	0.481685	0.404748	0.08817	0.10124	1.06072	1.1138
			SEM	0.104118	0.0921227	0.0250768	0.0232198	0.161978	0.213065
			n	6	6	6	6	6	6

## Sheet: Figure 2j
Figure 2h	activation curves
		mV -150	mV -140	mV -130	mV -120	mV -110	mV -100	mV -90	mV -80	mV -70	mV -60	mV -50	mV -40
	WT w/o cAMP	1	0.92904	0.78782	0.62153	0.50682	0.3428	0.21674	0.10079	0.0445	0.00594	0	0.02142
		1	0.97683	0.78403	0.58811	0.45615	0.38457	0.18604	0.15023	0.08971	0.05049	0.03783	0
		1	0.91795	0.79355	0.60325	0.49858	0.32645	0.19916	0.09649	0.05852	0.02274	0.00165	0
		1	0.92282	0.77647	0.6378	0.47016	0.34466	0.21674	0.11411	0.06243	0.03388	0.02148	0
		1	0.99891	0.92435	0.86349	0.51257	0.35338	0.19136	0.15477	0.05203	0	0.01696	0.07695
		1	0.92566	0.87311	0.78618	0.60648	0.45876	0.25107	0.14232	0.11244	0.04597	0.04325	0
		1	0.90393	0.7048	0.48823	0.27961	0.14706	0.04597	0.03023	0.00523	0	0.00351	0.00151
		1	0.87984	0.75109	0.57182	0.47606	0.30613	0.20742	0.1045	0.0711	0.0317	0	0.00782
	Mean	1	0.931872	0.799403	0.645051	0.475804	0.332976	0.189312	0.11168	0.061995	0.02384	0.015585	0.0134625
	SEM	0	0.013579	0.0243703	0.0429252	0.0324089	0.0311852	0.0216735	0.0142193	0.0112088	0.00709735	0.0061566	0.0094431
	n	8
	WT cAMP	1	0.93619	0.88769	0.81212	0.67589	0.52248	0.36237	0.21712	0.15128	0.11555	0.0225	0
		0.90579	0.88888	0.91859	1	0.89348	0.68799	0.355	0.2277	0.13086	0.06467	0	0.04568
		1	0.93849	0.85576	0.73576	0.59546	0.43556	0.28229	0.14409	0.0808	0.10997	0.07968	0
		1	0.96285	0.88448	0.77562	0.66315	0.51057	0.32837	0.18834	0.09144	0.0454	0	0.00313
		1	0.96324	0.93192	0.87497	0.73896	0.57052	0.41615	0.24839	0.15955	0.11039	0	0.00201
		0.9376	1	0.9238	0.9301	0.78239	0.62974	0.3802	0.24492	0.09481	0.05089	0	0.05688
		1	0.9793	0.97555	0.99319	0.85715	0.65653	0.29096	0.19659	0.03095	0.06561	0	0.11653
		1	0.91967	0.82931	0.71912	0.57455	0.43539	0.26342	0.11908	0.07167	0.12282	0.06641	0
	Mean	0.980424	0.948578	0.900888	0.85511	0.722629	0.556098	0.334845	0.198279	0.10142	0.0856625	0.0210737	0.0280287
	SEM	0.0131634	0.0124366	0.0163549	0.0394112	0.0411759	0.0341781	0.0187382	0.0164846	0.0153247	0.0112989	0.0117356	0.015018
	n	8
	HCN4FEA w/o cAMP	1	0.90893	0.77626	0.65308	0.54324	0.37002	0.1948	0.08273	0.00884	0.01557	0.00978	0
		1	0.93073	0.859	0.77806	0.66084	0.52146	0.38571	0.22701	0.11231	0.05649	0.02977	0
		1	0.99145	0.87287	0.77018	0.67997	0.54824	0.39396	0.18835	0.09336	0.03502	0.00552	0
		1	0.99378	0.98887	0.90382	0.77713	0.59158	0.354	0.18344	0.10653	0.057	0.02251	0
		1	0.96739	0.79916	0.62197	0.50435	0.29358	0.1111	0.05094	0.0256	0.00668	0	0.02609
		1	0.90023	0.78051	0.60544	0.49071	0.36253	0.23478	0.11822	0.05582	0.02321	0.01904	0
		1	0.95726	0.94934	0.83288	0.67266	0.51979	0.36126	0.18985	0.09645	0.03777	0.01029	0
		1	0.94968	0.91137	0.74391	0.61189	0.39514	0.25709	0.11051	0.06148	0.04907	0.05151	0
		1	0.93978	0.75509	0.63674	0.38096	0.28101	0.13701	0.04585	0	0.00938	0.01015	0.00299
		1	0.93637	0.89127	0.70298	0.52566	0.36818	0.19278	0.09294	0.03753	0	0.03695	0.01757
		1	0.8785	0.77833	0.63073	0.4572	0.26768	0.1396	0.05118	0.0108	0.00828	0	0.00217
		1	0.97949	0.85724	0.78077	0.60645	0.4675	0.21928	0.09138	0.03156	0	0.01759	0.01002
		1	0.92088	0.84352	0.74973	0.6487	0.50757	0.36383	0.21318	0.10184	0.04049	0.0154	0
		1	0.96718	0.93081	0.83019	0.71879	0.54387	0.30976	0.136	0.05707	0.02736	0.01274	0
		1	0.95286	0.75402	0.65396	0.46903	0.29962	0.15006	0.06081	0	0.00333	0.01374	0.01744
		1	0.96083	0.79006	0.61255	0.45647	0.26826	0.1212	0.08044	0.03283	0.03617	0	0.0587
	Mean	1	0.945959	0.846108	0.719187	0.575253	0.412877	0.245389	0.120177	0.0520012	0.0253638	0.0159369	0.00843625
	SEM	0	0.0114763	0.0260464	0.0326612	0.0397476	0.0403852	0.036159	0.0218079	0.0140153	0.00701041	0.00495227	0.00556369
	n	16
	HCN4FEA cAMP	1	0.87055	0.78938	0.71575	0.5069	0.35132	0.16475	0.08151	0.08129	0.02396	0.04689	0
		1	0.91079	0.76849	0.70518	0.47009	0.3284	0.18218	0.08081	0.04718	0.02969	0.000305288	0
		--	1	0.94574	0.75259	0.56404	0.40232	0.27653	0.08742	0.02673	0	0.05135	0.10806
		--	1	0.85436	0.81055	0.55263	0.39514	0.23063	0.11017	0.07256	0.05151	0.00717	0
	Mean	1	0.945335	0.839492	0.746018	0.523415	0.369295	0.213523	0.0899775	0.05694	0.02629	0.0264288	0.027015
	SEM	0	0.0326122	0.0398562	0.0237898	0.0216414	0.0176874	0.0252054	0.00689214	0.012399	0.0105838	0.0132069	0.027015
	n	4

## Sheet: Figure 2k
Figure 2k	V0.5
		WT w/o cAMP	WT cAMP	HCN4FEA w/o cAMP	HCN4FEA cAMP	WT perforated patch	HCN4FEA perforated patch
		-114.203	-99.3842	-110.459	-110.069	-104.535	-89.1305
		-119.82	-93.1476	-98.8389	-112.266	-104.044	-106.648
		-115.445	-106.856	-98.3821	-108.82	-102.107	-102.333
		-115.964	-100.618	-96.8912	-107.968	-107.125	-100.553
		-108.303	-95.2247	-113.662		-102.938	-104.603
		-104.28	-94.3522	-116.434		-106.191	-88.2182
		-122.776	-96.4899	-99.1674		-95.0117	-99.7871
		-120.5	-107.779	-106.149			-101.555
				-116.77			-102.569
				-109.275
				-114.203
				-104.12
				-100.013
				-98.7854
				-114.202
				-115.996
	Mean	-115.161	-99.2315	-107.084	-109.781	-103.136	-99.4887
	SEM	2.21711	1.97091	1.89327	0.933942	1.50502	2.1564
	n	8	8	16	4	7	9

## Sheet: Figure 3c
Figure 3c	basal heart rate
		mean	min	max			mean	min	max
	WT	560.366	381.82	758.36		HCN4FEA	470.581	349.37	693.48
		556.348	342.51	779.31			508.77	311.58	735.47
		491.486	323.12	725.02			381.14	245.63	677.76
		511.372	342.44	705.4			448.072	328.1	612.02
		546.662	402.83	700.97			449.179	299.97	711.37
		504.883	342.85	696.25			436.964	278.22	724.28
		517.232	348.08	736.17			388.264	252.18	650.33
		513.327	375.31	727.38			401.983	286.4	599.63
		504.533	338.29	710.95			446.219	315.06	666.79
							372.239	270.15	566.53
							491.253	360.01	653.32
	Mean	522.912	355.25	726.646			435.879	299.697	662.816
	SEM	8.32716	8.51777	9.24519			13.6448	11.274	16.1479
	n	9	9	9			11	11	11

## Sheet: Figure 3f
Figure 3f	SACT (optical)
		WT	HCN4FEA
	SACT (ms)	5.5	5.5
		5	7
		6.5	5.5
		5	8
		4	8
		3.5	9
		4.5	10
			6.5
	Mean	4.85714	7.4375
	SEM	0.373438	0.570381
	n	7	8

## Sheet: Figure 3j
Figure 3j	heart rate P+A
		WT	HCN4FEA			WT	HCN4FEA			WT	HCN4FEA
	basal	566.88	426.9		propranolol	480.66	360.58		atropine	631.56	461.32
		531.37	372.89			546.89	487.82			542.53	428.9
		601.01	394.92			532.81	418.58			588.15	428.34
		528.99				506.82				560.85
		483.5				507.34				558.05
	Mean	542.35	398.237		Mean	514.904	422.327		Mean	576.228	439.52
	SEM	19.7549	15.6793		SEM	11.4868	36.7788		SEM	15.6624	10.9012
	n	5	3			5	3			5	3

[truncated: 26 more sheets: Figure 4e, Figure 4f, Figure 4g, Figure 4h, Figure 4i, Figure 5c, Figure 5d, Figure 5e, Figure 6c, Figure 7d, Figure 7f, Figure 7g, Figure 7j, Figure 7k, Figure 8b, Figure 9c, Supplementary Figure 1a, Supplementary Figure 1c, Supplementary Figure 1g, Supplementary Figure 1i …]
